# Supplementary material for: Every Third Male Patient with Acromegaly Recovers from Hypogonadism after Neurosurgical Treatment
Source: J Clin Med. 2024 Sep 18;13(18):5526. doi: 10.3390/jcm13185526 (PMC11432164; doi:10.3390/jcm13185526)
Supplement: Supplementary file 1 [file jcm-13-05526-s001.zip]

Archive with 1 entries (1 files):
- jcm-3148233-supplementary.pdf
